# Supplementary material for: Meta-neural-network for real-time and passive deep-learning-based object recognition
Source: Nat Commun. 2020 Dec 9;11:6309. doi: 10.1038/s41467-020-19693-x (PMC7725829; doi:10.1038/s41467-020-19693-x)
Supplement: Supplementary file 2 — Source Data [file 41467_2020_19693_MOESM2_ESM.xlsx]

## Sheet: Fig 4c
distance	Accuracies
450λ	0.701961	0.745098	0.74902	0.745098	0.74902	0.560784	0.556863	0.611765	0.670588	0.705882	0.756863	0.8	0.807843	0.82353	0.811765	0.835294	0.82353	0.811765	0.811765	0.788235	0.752941	0.713726	0.6	0.631373	0.627451	0.615686	0.643137	0.709804	0.72549	0.756863	0.815686	0.831373	0.870588	0.882353	0.886275	0.866667	0.866667	0.85098	0.85098	0.831373	0.82353	0.792157	0.752941	0.741177	0.690196	0.596078	0.654902	0.694118	0.741177
500λ	0.956863	0.956863	0.964706	0.968627	0.972549	0.94902	0.937255	0.941177	0.94902	0.94902	0.960784	0.960784	0.960784	0.960784	0.968627	0.960784	0.960784	0.952941	0.964706	0.960784	0.956863	0.956863	0.94902	0.964706	0.956863	0.960784	0.960784	0.952941	0.960784	0.968627	0.968627	0.964706	0.964706	0.956863	0.964706	0.972549	0.976471	0.964706	0.960784	0.964706	0.964706	0.968627	0.968627	0.960784	0.956863	0.937255	0.952941	0.956863	0.964706
550λ	0.913726	0.92549	0.92549	0.933333	0.937255	0.890196	0.894118	0.905882	0.901961	0.905882	0.921569	0.933333	0.94902	0.956863	0.94902	0.94902	0.94902	0.94902	0.945098	0.945098	0.945098	0.933333	0.917647	0.917647	0.917647	0.917647	0.913726	0.92549	0.933333	0.945098	0.945098	0.952941	0.956863	0.960784	0.960784	0.94902	0.952941	0.952941	0.945098	0.94902	0.94902	0.945098	0.933333	0.92549	0.909804	0.929412	0.92549	0.92549	0.92549
600λ	0.835294	0.85098	0.843137	0.82353	0.827451	0.839216	0.843137	0.854902	0.858824	0.878431	0.905882	0.909804	0.921569	0.913726	0.898039	0.894118	0.882353	0.894118	0.894118	0.894118	0.886275	0.886275	0.878431	0.890196	0.894118	0.886275	0.901961	0.909804	0.913726	0.92549	0.937255	0.941177	0.933333	0.937255	0.933333	0.92549	0.92549	0.933333	0.937255	0.933333	0.921569	0.933333	0.921569	0.898039	0.886275	0.870588	0.878431	0.898039	0.905882
650λ	0.913726	0.913726	0.917647	0.921569	0.917647	0.917647	0.92549	0.933333	0.92549	0.921569	0.929412	0.933333	0.933333	0.933333	0.929412	0.933333	0.929412	0.937255	0.937255	0.941177	0.937255	0.913726	0.905882	0.909804	0.917647	0.929412	0.933333	0.937255	0.933333	0.933333	0.937255	0.941177	0.937255	0.945098	0.945098	0.945098	0.945098	0.945098	0.94902	0.94902	0.952941	0.941177	0.933333	0.921569	0.905882	0.882353	0.898039	0.905882	0.901961
700λ	0.909804	0.909804	0.909804	0.913726	0.909804	0.929412	0.929412	0.929412	0.933333	0.92549	0.92549	0.929412	0.933333	0.937255	0.941177	0.945098	0.937255	0.941177	0.937255	0.933333	0.92549	0.921569	0.913726	0.921569	0.937255	0.945098	0.945098	0.94902	0.941177	0.933333	0.941177	0.94902	0.952941	0.952941	0.952941	0.952941	0.956863	0.956863	0.941177	0.941177	0.937255	0.933333	0.92549	0.909804	0.901961	0.917647	0.92549	0.917647	0.92549
750λ	0.87451	0.878431	0.87451	0.866667	0.870588	0.898039	0.894118	0.901961	0.901961	0.901961	0.894118	0.894118	0.901961	0.890196	0.890196	0.886275	0.882353	0.890196	0.886275	0.890196	0.894118	0.901961	0.901961	0.905882	0.913726	0.909804	0.909804	0.905882	0.909804	0.913726	0.901961	0.905882	0.898039	0.890196	0.898039	0.901961	0.901961	0.894118	0.901961	0.894118	0.901961	0.901961	0.890196	0.870588	0.854902	0.901961	0.905882	0.913726	0.913726
[truncated: 3,608 more columns]
